# Supplementary material for: Non-Targeted Metabolomics Profiling and Anti-Inflammatory Potential of Star Anise Extract in Rats with Cold Stress—Aggravated Acute Lung Injury
Source: Metabolites. 2026 Jul 10;16(7):486. doi: 10.3390/metabo16070486 (PMC13413549; doi:10.3390/metabo16070486)
Supplement: Supplementary file 1 [file metabolites-16-00486-s001.zip]

Archive with 1 entries (1 files):
- metabolites-4318230-supplementary.pdf
